# Supplementary material for: Glycosylation-Related Genes Predict the Prognosis and Immune Fraction of Ovarian Cancer Patients Based on Weighted Gene Coexpression Network Analysis (WGCNA) and Machine Learning
Source: Oxid Med Cell Longev. 2022 Mar 4;2022:3665617. doi: 10.1155/2022/3665617 (PMC8916863; doi:10.1155/2022/3665617)
Supplement: Supplementary Materials — Supplementary Table 1: the 636 glycosylation-related genes. Supplementary Table 2: the phenotypes of 70 OC patients for WGCNA. Supplementary Table 3: pathway signatures and genes. Supplementary Table 4: the expression of OGRmRNAs and the profiles of risk score in the training and test set. Supplementary Table 5: coexpressed genes with OGRmRNAs in ovarian cancer. Supplementary Table 6: results of GSEA by the “clusterProfiler” package. Supplementary Table 7: the expression of immune checkpoints of OC patients and their corresponding risk subtypes. Supplementary Figure 1: mRNAsi differences among low expression and high expression of OGRmRNAs and normal tissues. (A) ALG8. (B) DCTN4. (C) DCTN6. (D) UBB. Supplementary Figure 2: functional enrichment analysis with co-expressed genes of OGRmRNAs. (A) Gene Ontology terms. (B) Pathways of KEGG (Kyoto Encyclopedia of Genes and Genomes). [file 3665617.f1.zip]

Archive with 8 entries (8 files):
- FigureS and FigureS legends.doc
- Supplementary Table 1.doc
- Supplementary Table 2.doc
- Supplementary Table 3.doc
- Supplementary Table 4.doc
- Supplementary Table 5.doc
- Supplementary Table 6.doc
- Supplementary Table 7.doc
